# Supplementary material for: A new species of the genus Disogmus Förster (Hymenoptera, Proctotrupoidea, Proctotrupidae) from the Eocene Rovno amber
Source: Zookeys. 2011 Sep 24;(130):455–9. doi: 10.3897/zookeys.130.1560 (PMC3260774; doi:10.3897/zookeys.130.1560)
Supplement: XML Treatment for Disogmus [file zookeys.130.1560-treatment1.xml]

<!DOCTYPE tp:taxon-treatment
  PUBLIC "-//TaxonX//DTD Taxonomic Treatment Publishing DTD v0 20100105//EN" "tax-treatment-NSO.dtd">
<tp:taxon-treatment xmlns:tp="http://www.plazi.org/taxpub"><tp:treatment-meta><mixed-citation publication-type="journal"><person-group><name><surname>Kolyada</surname><given-names>V.</given-names></name><name><surname>Perkovsky</surname><given-names>E.</given-names></name></person-group><article-title>A new species of the genus 
                    <italic>Disogmus</italic> Förster (Hymenoptera, Proctotrupoidea, Proctotrupidae) from the Eocene Rovno amber</article-title><source>Zookeys</source><day>24</day><month>9</month><year>2011</year><volume>2011</volume><issue>130</issue><fpage>455</fpage><lpage>459</lpage><pub-id pub-id-type="doi">10.3897/zookeys.130.1560</pub-id></mixed-citation></tp:treatment-meta><tp:nomenclature><label>Genus</label><tp:taxon-name>
                            <tp:taxon-name-part taxon-name-part-type="genus">Disogmus</tp:taxon-name-part>
                            <object-id xmlns:xlink="http://www.w3.org/1999/xlink" xlink:type="simple">http://species-id.net/wiki/Disogmus</object-id>
                        </tp:taxon-name><tp:taxon-authority>Förster</tp:taxon-authority><tp:nomenclature-citation-list><tp:nomenclature-citation><tp:taxon-name>Disogmus</tp:taxon-name><comment> Förster, 1856: 99. Type species: <italic><tp:taxon-name>Proctotrupes areolator</tp:taxon-name></italic> Haliday, designated by <xref ref-type="bibr" rid="B12">Walker (1874)</xref>, <xref ref-type="bibr" rid="B1">Ashmead (1893)</xref>. Key to species.</comment></tp:nomenclature-citation></tp:nomenclature-citation-list></tp:nomenclature><tp:treatment-sec sec-type="Diagnosis"><title>Diagnosis.</title><p>Front wing 1.8–3.5 mm, long. Body moderately slender. Head clearly transverse, rounded, frons convex. Apical margin of clypeus simple and convex. Mandible moderately stout, with a single point. Cheeks usually with sulcus from eye<!--PageBreak--> to mandible. Occipital carina developed, but not reaching hypostomal sulcus. Male flagellum with noticeable tyloids. Pronotum with strong angular pronotal shoulder that is surmounted by a sharp carina. Epomia present. Scutellar pit without inner longitudinal carinae. Notaulus varying from about 0.5 as long as tegula to quite long and reaching beyond center of mesoscutum. Horizontal mesopleural groove complete and strong. Stigma small, r-rs (vertical part of radius) about 3.0 times as long as wide, radial vein runs from apical 0.3 of stigma. Radial cell long, the side next to costa about 2.8 times as long as depth of stigma. Hind spur is equal to 0.3 of the length of basitarsus or even shorter. Abdomen with stalk about 1.2 times as long as high. Ovipositor sheath 0.7-0.9 times as long as hind tibia, smooth, slender, evenly curved, gradually tapered to a rounded apex, with some erect hairs that are denser near apex.</p></tp:treatment-sec><tp:treatment-sec sec-type="Distribution"><title>Distribution.</title><p>This small genus comprises 5 described species, 3 species of which inhabit the Holarctic and the other 2 species occur only in the Nearctic (<xref ref-type="bibr" rid="B11">Townes 1981</xref>, <xref ref-type="bibr" rid="B2">Buhl 1998</xref>). Moreover, we have found this genus in Mexico and Taiwan. The specimens of this genus presumably parasitize the larvae of <tp:taxon-name>Sciaridae</tp:taxon-name> (<tp:taxon-name>Sciaroidea</tp:taxon-name>, <tp:taxon-name>Diptera</tp:taxon-name>) (<xref ref-type="bibr" rid="B11">Townes 1981</xref>). Sciarids are overrepresented in Rovno amber in comparison with Baltic amber (<xref ref-type="bibr" rid="B10">Perkovsky et al. 2007</xref>).</p></tp:treatment-sec><ref-list><ref id="B12"><mixed-citation xmlns:xlink="http://www.w3.org/1999/xlink" xlink:type="simple"><person-group><name name-style="western"><surname>Walker</surname><given-names>F</given-names></name></person-group> (<year>1874</year>)<article-title> Notes on the Oxyura. Family 3. Ceraphronidae. 4. Diapridae. 5. Belytidae. 6. Proctotrupidae. 7. Heloridae. 8. Embolemidae. 9. Bethylidae. 10. Dryinidae.</article-title> <source>The Entomologist </source> <volume>7</volume>: <fpage>25</fpage>-<lpage>35</lpage>.</mixed-citation></ref><ref id="B1"><mixed-citation xmlns:xlink="http://www.w3.org/1999/xlink" xlink:type="simple"><person-group><name name-style="western"><surname>Ashmead</surname><given-names>WH</given-names></name></person-group> (<year>1893</year>)<article-title> A monograph of the North American Proctotrypidae.</article-title> <source>Bulletin of the United States National Museum </source> <volume>45</volume>: <fpage>1</fpage>-<lpage>472</lpage>.</mixed-citation></ref><ref id="B11"><mixed-citation xmlns:xlink="http://www.w3.org/1999/xlink" xlink:type="simple"><person-group><name name-style="western"><surname>Townes</surname><given-names>H</given-names></name></person-group> (<year>1981</year>)<article-title> A revision of the Serphidae (Hymenoptera).</article-title> <source>Memoirs of the American Entomological Institute </source> <volume>32</volume>: <fpage>1</fpage>-<lpage>541</lpage>.</mixed-citation></ref><ref id="B2"><mixed-citation xmlns:xlink="http://www.w3.org/1999/xlink" xlink:type="simple"><person-group><name name-style="western"><surname>Buhl</surname><given-names>PN</given-names></name></person-group> (<year>1998</year>)<article-title> New species of Proctotrupoidea s. l. from Europe (Hymenoptera).</article-title> <source>Phegea </source> <volume>26</volume>: <fpage>141</fpage>-<lpage>150</lpage>.</mixed-citation></ref><ref id="B10"><mixed-citation xmlns:xlink="http://www.w3.org/1999/xlink" xlink:type="simple"><person-group><name name-style="western"><surname>Perkovsky</surname><given-names>EE</given-names></name><name name-style="western"><surname>Rasnitsyn</surname><given-names>AP</given-names></name><name name-style="western"><surname>Vlaskin</surname><given-names>AP</given-names></name><name name-style="western"><surname>Taraschuk</surname><given-names>MV</given-names></name></person-group> (<year>2007</year>)<article-title> A comparative analysis of the Baltic and Rovno amber arthropod faunas: representative samples.</article-title> <source>AfricanInvertebrates </source> <volume>48</volume>: <fpage>229</fpage>-<lpage>245</lpage>.</mixed-citation></ref></ref-list></tp:taxon-treatment>
