# Supplementary material for: A new species of the genus Disogmus Förster (Hymenoptera, Proctotrupoidea, Proctotrupidae) from the Eocene Rovno amber
Source: Zookeys. 2011 Sep 24;(130):455–9. doi: 10.3897/zookeys.130.1560 (PMC3260774; doi:10.3897/zookeys.130.1560)
Supplement: XML Treatment for Disogmus rasnitsyni [file zookeys.130.1560-treatment2.xml]

<!DOCTYPE tp:taxon-treatment
  PUBLIC "-//TaxonX//DTD Taxonomic Treatment Publishing DTD v0 20100105//EN" "tax-treatment-NSO.dtd">
<tp:taxon-treatment xmlns:tp="http://www.plazi.org/taxpub"><tp:treatment-meta><mixed-citation publication-type="journal"><person-group><name><surname>Kolyada</surname><given-names>V.</given-names></name><name><surname>Perkovsky</surname><given-names>E.</given-names></name></person-group><article-title>A new species of the genus 
                    <italic>Disogmus</italic> Förster (Hymenoptera, Proctotrupoidea, Proctotrupidae) from the Eocene Rovno amber</article-title><source>Zookeys</source><day>24</day><month>9</month><year>2011</year><volume>2011</volume><issue>130</issue><fpage>455</fpage><lpage>459</lpage><pub-id pub-id-type="doi">10.3897/zookeys.130.1560</pub-id></mixed-citation></tp:treatment-meta><tp:nomenclature><tp:taxon-name>
                            <tp:taxon-name-part taxon-name-part-type="genus">Disogmus</tp:taxon-name-part>
                            <tp:taxon-name-part taxon-name-part-type="species">rasnitsyni</tp:taxon-name-part>
                            <object-id xmlns:xlink="http://www.w3.org/1999/xlink" xlink:type="simple">urn:lsid:zoobank.org:act:4313A2CD-F188-48D0-88A7-7FC3CF0C6CF2</object-id>
                        		<object-id xmlns:xlink="http://www.w3.org/1999/xlink" xlink:type="simple">http://species-id.net/wiki/Disogmus_rasnitsyni</object-id>
                        </tp:taxon-name><tp:taxon-authority>Kolyada &amp; Perkovsky</tp:taxon-authority><tp:taxon-status xmlns:xlink="http://www.w3.org/1999/xlink" xlink:type="simple">sp. n.</tp:taxon-status><xref ref-type="fig" rid="F1">Figs 1–2</xref></tp:nomenclature><tp:treatment-sec sec-type="Holotype"><title>Holotype.</title><p>♂, SIZK K-3806, Klesov, Rovno amber, Late Eocene. Syninclusions: <tp:taxon-name>Diptera</tp:taxon-name> (<tp:taxon-name>Chironomidae</tp:taxon-name> and <tp:taxon-name>Tipuloidea</tp:taxon-name>), <tp:taxon-name>Tipuloidea</tp:taxon-name>.</p></tp:treatment-sec><tp:treatment-sec sec-type="Etymology"><title>Etymology.</title><p>Named in honor of the paleoentomologist Prof. Alexander Rasnitsyn.</p></tp:treatment-sec><tp:treatment-sec sec-type="Description"><title>Description.</title><p>Length of body 2.5 mm; length of forewing 1.5 mm. Antenna short, length to width ratio of 1, 2 and 9 flagellomeres as 2.5:1.0; 1.7:1.0; 1.3:1.0. Tyloids on flagellar segments 2–4, the tyloids in form of subtriangular slaws that is about 0.3 as long at base as the segments are long (<xref ref-type="fig" rid="F1">Fig. 2</xref>). Side of collar weakly rugulose. Epomia not interrupted. Notaulus quite long, reaching beyond center of mesoscutum. Stigma narrow, r-rs (vertical part of radius) about 3.4 times as long as wide. Radial cell long, side next to costa about 0.8 as long as radius. Mesopleuron below tegula with some fine horizontal wrinkles. Metapleuron rugose, with a small but distinct carina from its upper front part to anterolateral edge of propodeum.</p><fig id="F1" position="float" orientation="portrait"><label>Figures 1–2.</label><caption><p><italic><tp:taxon-name>Disogmus rasnitsyni</tp:taxon-name></italic>, sp. n., male holotype. <bold>1</bold> body, dorsolateral view <bold>2</bold> tyloids (TL) on flagellar segments.</p></caption><graphic xmlns:xlink="http://www.w3.org/1999/xlink" xlink:href="ZooKeys-130-455-g001.jpg" position="float" orientation="portrait" xlink:type="simple"/></fig></tp:treatment-sec><tp:treatment-sec sec-type="Comparison"><title>Comparison.</title><p>Within the genus <italic><tp:taxon-name>Disogmus</tp:taxon-name></italic>, the new species is most similar to <italic><tp:taxon-name>Disogmus basalis</tp:taxon-name></italic> (Thomson, 1857), in particular, by the shape of tyloids and the general shortening of the segments of antennae. The new species distinctly differs from <italic><tp:taxon-name>Disogmus basalis</tp:taxon-name></italic> and the other species of the genus by having tyloids on flagellar segments 2-4 compared to 3–6 and 4-7 that other species have.</p></tp:treatment-sec></tp:taxon-treatment>
